# Supplementary material for: Drug resistance markers within an evolving efficacy of anti-malarial drugs in Cameroon: a systematic review and meta-analysis (1998–2020)
Source: Malar J. 2021 Jan 9;20:32. doi: 10.1186/s12936-020-03543-8 (PMC7796563; doi:10.1186/s12936-020-03543-8)
Supplement: Supplementary file 1 — Additional file 1. Summary of the studies included in the systematic review and meta-analysis on anti-malarial drug resistance markers in Cameroon. [file 12936_2020_3543_MOESM1_ESM.xlsx]

## Sheet: Sheet1
Summary of the studies included in the systematic review and meta-analysis on anti-malarial drug resistance markers
Study ID	Author (s)	Year of study	Year of publication	Study site	Sample size	Age group in months/years	Study design	Genotyping method	Sequence genotyping success rate (%)	Antimalarial drug resistance gene	Amino acid mutations	Number of samples genotyped	Number of samples genotyped with mutations	Prevalence of molecular marker (%)
CMR01_1	Basco et al.,	No data available	1998	Yaounde, Cameroon	6	15-42 years	Single-arm, prospective cohort study on SP	Nested PCR and sequencing by dideoxy-chain termination method	100	Pfdhfr	N51I	6	3	50
											C59R	6	4	80
											S108N	6	4	80
											I164L	6	0	0
CMR01_2	Basco et al.,	No data available	1998	Yaounde, Cameroon	6	15-42 years	Single-arm, prospective cohort study on SP	Nested PCR and sequencing by dideoxy-chain termination method	100	Pfdhps	S436A/F	6	0	0
											A437G	6	1	16.7
											K540E	6	0	0
											A581G	6	0	0
											A613T/S	6	0	0
CMR02	Basco and Ringwald	1994-1995	1998	Yaounde, Cameroon	129	15-64 years	Two-arm, randomised, controlled trial on pyronaridine and chloroquine	Nested PCR and RFLP	100	Pfmdr1	N86Y	129	117	90.7
CMR03	Basco and Ringwald	1994-1995	1998	Yaounde, Cameroon	127	≥5 years	Two-arm, randomised, controlled trial on pyronaridine and chloroquine	Nested PCR and RFLP	100	Pfdhfr	S108N	127	61	48
CMR04	Basco and Ringwald	1997-1998	1999	Yaounde, Cameroon	85	≥5 years	Two-arm, randomised, controlled trial on AQ and SP	Nested PCR and RFLP	100	Pfdhfr	S108N	85	50	58.8
CMR05	Basco and Ringwald	1994-1995	1999	Yaounde, Cameroon	75	≥5 years	Two-arm, randomised, controlled trial on pyronaridine and chloroquine	Nested PCR and DNA sequencing method	73.3	Pfmdr1	N86Y	55	42	76.4
CMR06_1	Basco et al.,	No data available	2000	Yaounde, Cameroon	75	≥5 years	Single-arm, prospective cohort study on SP	Nested PCR and DNA sequencing method	100	Pfdhfr	A16V	75	0	0
											N51I	75	39	52
											C59R	75	48	64
											S108N	75	56	74.7
											I164L	75	0	0
CMR06_2	Basco et al.,	No data available	2000	Yaounde, Cameroon	75	≥5 years	Single-arm, prospective cohort study on SP	Nested PCR and DNA sequencing method	96	Pfdhps	S436A	72	47	65.3
											S436C	72	1	1.4
											S436F	72	1	1.4
											A437G	72	27	37.5
											K540E	72	0	0
											A581G	72	0	0
											A613S	72	2	2.8
CMR07	Basco and Ringwald	1996-1998	2000	Yaounde, Cameroon	42	≥5 years	Three-arm, randomised, controlled trial on AQ, SP and QN	Nested PCR and DNA sequencing method	81	Pfdhfr	A16V	34	0	0
											N51I	34	14	41.2
											C59R	34	16	47.1
											S108N	34	18	52.9
											I164L	34	0	0
CMR08_1	Basco and Ringwald	1994-1998	2001	Yaounde, Cameroon	111	≥5 years	Three-arm, randomised, controlled trial on CQ, AQ and pyronaridine	Nested PCR and RFLP	100	Pfcrt	K76T	67	59	88.1
CMR08_2	Basco and Ringwald	1994-1998	2001	Yaounde, Cameroon	111	≥5 years	Three-arm, randomised, controlled trial on CQ, AQ and pyronaridine	Nested PCR and RFLP	100	Pfmdr1	N86Y	67	36	53.7
CMR09	Basco and Ringwald	1997-2000	2002	Yaounde, Cameroon	64	≥5 years	Three-arm, randomised, controlled trial on CQ, AQ and SP	Nested PCR and DNA sequencing method	100	Pfmdr1	N86Y	64	57	89.1
											Y184F	64	59	92.2
											S1034C	64	0	0
											N1042D	64	0	0
											D1246Y	64	0	0
CMR10	Basco	2000-2001	2002	Yaounde, Cameroon	157	≥12 years	Single-arm, prospective cohort study on AQ	Nested PCR and DNA sequencing method	100	Pfcrt	C72S	95	89	93.7
											M74I	95	89	93.7
											N75E	95	89	93.7
											K76T	95	89	93.7
CMR11_1	Basco	2000-2001	2002	Yaounde, Cameroon	118	>12 years	Single-arm, prospective cohort study on AQ	Nested PCR and DNA sequencing method	100	Pfcrt	K76T	118	68	57.6
CMR11_2	Basco	2000-2001	2002	Yaounde, Cameroon	118	>12 years	Single-arm, prospective cohort study on AQ	Nested PCR and DNA sequencing method	100	Pfdhfr	N51I	118	19	16.1
											C59R	118	21	17.8
											S108N	118	84	71.2
CMR12	Basco et al.,	1999	2002	Yaounde, Eseka, Bertoua, Douala Cameroon	178	6 months-5 years	Two-arm, randomised, controlled trial on CQ and AQ	Nested PCR and DNA sequencing method	98.3	Pfdhfr	A16V	175	0	0
											C50R	175	0	0
											N51I	175	104	59.4
											C59R	175	126	72
											S108N	175	136	77.7
											S108T	175	0	0
											I164L	175	0	0
CMR13	Basco et al.,	2000-2001	2002	Maroua, Ndop, Bafoussam, and Hevecam Cameroon	61	<9 years	Single-arm, prospective cohort study on CQ	Nested PCR and DNA sequencing method	100	Pfcrt	C72S	61	0	0
											V73K	61	0	0
											M74I	61	0	0
											N75E	61	0	0
											K76T	61	55	90.2
CMR14	Basco	2000-2001	2003	Yaounde, Cameroon	37	≥12 years	Single-arm, prospective cohort study on AQ	Nested PCR and DNA sequencing method	100	Pfcyb	M133I	37	0	0
											Y268S	37	0	0
											K272R	37	0	0
											P275T	37	0	0
											G280N	37	0	0
											I283M	37	0	0
											V284K	37	0	0
CMR15_1	de Monbrison et al.,	Not mentioned	2003	Travellers, Cameroon, Indonesia	161	Not mentioned	Cross-sectional hospital based study and case reports	Quantitative real time PCR and in vitro drug sensitivity assays	86.7	Pfcrt	M74I	13	12	92.3
											N75E	13	12	92.3
											K76T	13	12	92.3
CMR15_2	de Monbrison et al.,	Not mentioned	2003	Travellers, Cameroon, Indonesia	161	Not mentioned	Cross-sectional hospital based study and case reports	Quantitative real time PCR and in vitro drug sensitivity assays	100	Pfmdr1	N86Y	15	15	100
											Y184F	15	15	100
											S1032C	15	0	0
											N1042D	15	0	0
											D1246Y	15	1	6.7
CMR16	Basco	2000-2001	2003	Yaounde, Cameroon	139	≥12 years	Single-arm, prospective cohort study on AQ	Nested PCR and DNA sequencing method	100	Pfdhfr	A16V	139	0	0
											N51I	139	114	82
											C59R	139	103	74.1
											S108N	139	129	92.8
											I164L	139	0	0
CMR17	Severini et al.,	1998-2003	2005	Ghana, Senegal, Nigeria, Côte D’Avoire, Niger, Kenya, Mali, Democratic Republic of the Congo, Guinea Bissau, Cameroon, Mozambique, Benin, Zambia, Burkina Faso, Central African Republic, Madagascar, Sierra Leone, Rwanda, Burundi, Tanzania, Republic of South Africa	120	4-58 years	Case reports	Nested PCR, Semi-nested and DNA sequencing method	100	Pfcrt	C72S	5	0	0
											M74I	5	4	80
											N75E	5	4	80
											K76T	5	4	80
											A220S	5	3	60
CMR18	Tahar and Basco	1999-2003	2006	Yaounde, Eseka, Bertoua, Douala, Ndop, Bafoussam, Maroua, Mengang, Hevecam, Sangmelima, Djoum, Garoua, Ngaoundere, Manjo Cameroon	1430	<10 years	Four-arm, randomised, controlled trial on CQ, AQ , SP and SPAQ	Nested PCR, RFLP and DNA sequencing method	95.7	Pfdhfr	N51I	1368	966	70.6
											C59R	1368	1033	75.5
											S108N	1368	1082	79.1
CMR19_1	Tahar and Basco	1999-2003	2007	Yaounde, Djoum, Manjo, Bertoua and Garoua Cameroon	355	<10 years	Four-arm, randomised, controlled trial on CQ, AQ , SP and SPAQ	Nested PCR and DNA sequencing method	100	Pfdhfr	A16V	355	0	0
											C50R	355	0	0
											N51I	355	288	81.1
											C59R	355	301	84.8
											S108N	355	310	87.3
											S108T	355	0	0
											I164L	355	0	0
CMR19_2	Tahar and Basco	1999-2003	2007	Yaounde, Djoum, Manjo, Bertoua and Garoua Cameroon	355	<10 years	Four-arm, randomised, controlled trial on CQ, AQ , SP and SPAQ	Nested PCR and DNA sequencing method	100	Pfdhps	S436A	355	135	38
											S436F	355	0	0
											A437G	355	161	45.4
											K540E	355	0	0
											A581G	355	0	0
											A613S	355	0	0
											A613T	355	0	0
CMR20	Tahar and Basco	2004-2005	2007	Yaounde, Cameroon	194	≥12 years	Three-arm, randomised, controlled trial on AQ, SPAQ and ASAQ	Nested PCR and DNA sequencing method	100	Pfdhfr	C50R	194	0	0
											N51I	194	180	92.8
											C59R	194	186	95.9
											S108N	194	187	96.4
											S108T	194	0	0
											I164L	194	0	0
CMR21_1	McCollum et al.,	2001-2005	2008	Yaounde, Cameroon	332	≥12 years	Five-arm, randomised, controlled trial on CQ, AQ, SP, SPAQ and QN	Nested PCR and DNA pyrosequencing method	100	Pfdhfr	N51I	287	255	88.9
											C59R	287	266	92.7
											S108N	287	273	95.1
CMR21_2	McCollum et al.,	2001-2005	2008	Yaounde, Cameroon	332	≥12 years	Five-arm, randomised, controlled trial on CQ, AQ, SP, SPAQ and QN	Nested PCR and DNA pyrosequencing method	100	Pfdhps	S436A	252	101	40.1
											A437G	252	164	65.1
											A613S	252	8	3.2
CMR22	Tahar et al.,	2001-2006	2009	Yaounde, Cameroon	234	≥12 years	Three-arm, randomised, controlled trial on AQ, SPAQ and ASAQ	Nested PCR and DNA sequencing method	100	Pfatp6	L263E	97	0	0
											E431K	97	35	36.1
											A623E	97	0	0
											S769N	97	0	0
CMR23_1	Mbacham et al.,	2002	2009	Fontem, Cameroon	100	6 months-10 years	Single-arm, prospective cohort study on SP	Nested PCR-RFLP, dot-blot assays, sequencing by dideoxy-chain termination method	100	Pfdhfr	N51I	100	14	14
											C59R	100	14	14
											S108N	100	14	14
CMR23_2	Mbacham et al.,	2002	2009	Dschang, Cameroon	93	6 months-10 years	Single-arm, prospective cohort study on SP	Nested PCR-RFLP, dot-blot assays, sequencing by dideoxy-chain termination method	100	Pfdhfr	N51I	93	4	4.3
											C59R	93	4	4.3
											S108N	93	4	4.3
CMR23_3	Mbacham et al.,	2003	2009	Limbe, Cameroon	138	6 months-10 years	Single-arm, prospective cohort study on SP	Nested PCR-RFLP, dot-blot assays, sequencing by dideoxy-chain termination method	100	Pfdhfr	N51I	138	61	44.2
											C59R	138	61	44.2
											S108N	138	61	44.2
CMR23_4	Mbacham et al.,	2003	2009	Nkambe, Cameroon	103	6 months-10 years	Single-arm, prospective cohort study on SP	Nested PCR-RFLP, dot-blot assays, sequencing by dideoxy-chain termination method	100	Pfdhfr	N51I	103	47	45.6
											C59R	103	47	45.6
											S108N	103	47	45.6
CMR23_5	Mbacham et al.,	2002	2009	Fontem, Cameroon	100	6 months-10 years	Single-arm, prospective cohort study on SP	Nested PCR-RFLP, dot-blot assays, sequencing by dideoxy-chain termination method	98	Pfdhps	A437G	98	39	39.8
									100		K540E	100	0	0
CMR23_6	Mbacham et al.,	2002	2009	Dschang, Cameroon	93	6 months-10 years	Single-arm, prospective cohort study on SP	Nested PCR-RFLP, dot-blot assays, sequencing by dideoxy-chain termination method	96.8	Pfdhps	A437G	90	20	22.2
									100		K540E	103	0	0
CMR23_7	Mbacham et al.,	2003	2009	Limbe, Cameroon	138	6 months-10 years	Single-arm, prospective cohort study on SP	Nested PCR-RFLP, dot-blot assays, sequencing by dideoxy-chain termination method	99.3	Pfdhps	A437G	137	82	59.9
									100		K540E	138	2	1.4
CMR23_8	Mbacham et al.,	2003	2009	Nkambe, Cameroon	103	6 months-10 years	Single-arm, prospective cohort study on SP	Nested PCR-RFLP, dot-blot assays, sequencing by dideoxy-chain termination method	96.1	Pfdhps	A437G	99	57	57.6
									100		K540E	103	0	0
CMR24_1	Mbacham et al.,	2004-2006	2010	Mutengene, Cameroon	260	5-59 months	Three-arm, double-blind, randomised, controlled trial on AQ, SP and SPAQ	SSOP PCR ELISA method	98.5	Pfcrt	K76T	256	223	87.1
CMR24_2	Mbacham et al.,	2004-2006	2010	Yaounde, Cameroon	260	5-59 months	Three-arm, double-blind, randomised, controlled trial on AQ, SP and SPAQ	SSOP PCR ELISA method	99.6	Pfcrt	K76T	259	199	76.8
CMR24_3	Mbacham et al.,	2004-2006	2010	Garoua, Cameroon	240	5-59 months	Three-arm, double-blind, randomised, controlled trial on AQ, SP and SPAQ	SSOP PCR ELISA method	100	Pfcrt	K76T	240	76	31.7
CMR24_4	Mbacham et al.,	2004-2006	2010	Mutengene, Cameroon	260	5-59 months	Three-arm, double-blind, randomised, controlled trial on AQ, SP and SPAQ	SSOP PCR ELISA method	98.5	Pfmdr1	N86Y	256	189	73.8
CMR24_5	Mbacham et al.,	2004-2006	2010	Yaounde, Cameroon	260	5-59 months	Three-arm, double-blind, randomised, controlled trial on AQ, SP and SPAQ	SSOP PCR ELISA method	99.6	Pfmdr1	N86Y	259	197	76.1
CMR24_6	Mbacham et al.,	2004-2006	2010	Garoua, Cameroon	240	5-59 months	Three-arm, double-blind, randomised, controlled trial on AQ, SP and SPAQ	SSOP PCR ELISA method	100	Pfmdr1	N86Y	240	53	22.1
CMR24_7	Mbacham et al.,	2004-2006	2010	Mutengene, Cameroon	260	5-59 months	Three-arm, double-blind, randomised, controlled trial on AQ SP and SPAQ	SSOP PCR ELISA method	98.5	Pfdhfr	N51I	256	213	83.2
											C59R	256	213	83.2
											S108N	256	213	83.2
CMR24_8	Mbacham et al.,	2004-2006	2010	Yaounde, Cameroon	260	5-59 months	Three-arm, double-blind, randomised, controlled trial on AQ SP and SPAQ	SSOP PCR ELISA method	99.6	Pfdhfr	N51I	259	183	70.7
											C59R	259	183	70.7
											S108N	259	183	70.7
CMR24_9	Mbacham et al.,	2004-2006	2010	Garoua, Cameroon	240	5-59 months	Three-arm, double-blind, randomised, controlled trial on AQ SP and SPAQ	SSOP PCR ELISA method	100	Pfdhfr	N51I	240	51	21.3
											C59R	240	51	21.3
											S108N	240	51	21.3
CMR24_10	Mbacham et al.,	2004-2006	2010	Mutengene, Cameroon	260	5-59 months	Three-arm, double-blind, randomised, controlled trial on AQ, SP and SPAQ	SSOP PCR ELISA method	100	Pdhps	S436A/F	260	0	0
									99.6		A437G	259	172	66.4
									100		K540E	260	2	0.8
CMR24_11	Mbacham et al.,	2004-2006	2010	Yaounde, Cameroon	260	5-59 months	Three-arm, double-blind, randomised, controlled trial on AQ, SP and SPAQ	SSOP PCR ELISA method	100	Pfdhps	S436A/F	260	0	0
									99.6		A437G	259	94	36.3
									100		K540E	260	0	0
CMR24_12	Mbacham et al.,	2004-2006	2010	Garoua, Cameroon	240	5-59 months	Three-arm, double-blind, randomised, controlled trial on AQ, SP and SPAQ	SSOP PCR ELISA method	100	Pfdhps	S436A/F	260	0	0
											A437G	240	20	8.3
											K540E	260	0	0
CMR25	Witkowski et al.,	2005-2009	2010	Ivory Coast, Burkina Faso, Senegal, Guinea Conakry, Mali, Benin, Togo, Mauritania, Nigeria, Ghana, Liberia, Cameroon, Central Africa Republic, Gabon, Congo and Chad	131	Not mentioned	Case reports	Quantitative Real Time PCR	100	Pfmdr1	≤1 copy number	17	17	100
CMR26_1	Menemendengue et al.,	2005	2011	Yaounde, Cameroon	61	6-59 months	Three-arm, randomised, controlled trial on AQ, ASAQ and ASSP	PCR and DNA sequencing by ABI Prism automated method	100	Pfdhfr	N51I	61	61	100
											C59R	61	61	100
											S108N	61	61	100
											I164L	61	0	0
CMR26_2	Menemendengue et al.,	2005	2011	Yaounde, Cameroon	61	6-59 months	Three-arm, randomised, controlled trial on AQ, ASAQ and ASSP	PCR and DNA sequencing by ABI Prism automated method	100	Pfdhps	S436A/F	61	27	44.3
											A437G	61	42	68.9
											K540E	61	0	0
CMR26_3	Menemendengue et al.,	2005	2011	Yaounde, Cameroon	61	6-59 months	Three-arm, randomised, controlled trial on AQ, ASAQ and ASSP	PCR and DNA sequencing by ABI Prism automated method	100	Pfatp6	L263E	61	0	0
											E431K	61	11	18
											E432K	61	2	3.3
											A623E	61	0	0
											E641Q	61	3	4.9
											E643Q	61	1	1.6
											S769N	61	0	0
CMR27_1	Menard et al.,	2005-2009	2012	Yaounde, Cameroon	216	0 month-47 years	Cross-sectional study hospital based study	Quantitative Real Time PCR	93.5	Pfcrt	C72S	202	0	0
									94		K76T	203	165	81.3
CMR27_2	Menard et al.,	2005-2009	2012	Mfou, Cameroon	231	5-11 years	Cross-sectional study hospital based study	Quantitative Real Time PCR	91.8	Pfcrt	C72S	212	0	0
									99.1		K76T	229	194	84.7
CMR27_3	Menard et al.,	2005-2009	2012	Yaounde, Cameroon	216	0 month-47 years	Cross-sectional study hospital based study	Quantitative Real Time PCR	93.1	Pfmdr1	N86Y	201	181	90
									99.5		1 copy number	215	215	100
									99.5		>1 copy number	215	0	0
CMR27_4	Menard et al.,	2005-2009	2012	Mfou, Cameroon	231	5-11 years	Cross-sectional study hospital based study	Quantitative Real Time PCR	90.5	Pfmdr1	N86Y	209	200	95.7
CMR28_1	Gharbi et al.,	1996-2011	2013	Senegal, Mali, Ivory Coast and Cameroon	2874	0-94 years	Case reports	Nested PCR and RFLP	100	Pfmdr1	S108N	719	719	100
CMR28_2	Gharbi et al.,	2001-2011	2013	Senegal, Mali, Ivory Coast and Cameroon	2874	0-94 years	Case reports	Nested PCR and RFLP	100	Pfcrt	K76T	719	424	59
CMR29	Kamau et al.,	No data available	2014	Buea (Cameroon) and other countries in Africa	11	≥6 months	No data available	Nested PCR and DNA sequencing method	100	PfK13	Not mentioned	11	0	0
CMR30	Mbenda and Das	No data available	2014	Ebolowa, Douala, Yaounde, Bertoua and Kye-ossi Cameroon	180	Not mentioned	Cross-sectional hospital based study	Nested PCR and DNA sequencing method	100	Pfcrt	C72S	180	8	4.4
											V73K	180	0	0
											M74I	180	100	55.6
											N75E	180	102	56.7
											K76T	180	115	63.9
CMR31	Ngwafor et al.,	2014	2015	Garoua, Maroua and Yagoua Cameroon	7	6 months-10 years	Two-arm, open, randomised comparative, controlled trial on ASAQ and SPAQ	Nested PCR and RFLP	100	Pfdhfr	C59R	7	7	100
CMR32_1	Chauvin et al.,	2010-2011	2015	Yaounde, Cameroon	57	>18 years	Two-arm, randomised, controlled trial on SP-group versus SP+ group, SP-group	Nested PCR and DNA sequencing method	89.5	Pfdhfr	C50R	51	0	0
											N51I	51	49	96.1
											C59R	51	50	98
											S108N	51	50	98
											I164L	51	0	0
CMR32_2	Chauvin et al.,	2010-2011	2015	Yaounde, Cameroon	64	>18 years	Two-arm, randomised, controlled trial on SP-group versus SP+ group, SP+group	PCR and DNA sequencing method	76.6	Pfdhfr	C50R	49	0	0
											N51I	49	49	100
											C59R	49	48	98
											S108N	49	49	100
											I164L	49	0	0
CMR32_3	Chauvin et al.,	2010-2011	2015	Yaounde, Cameroon	57	>18 years	Two-arm, randomised, controlled trial on SP-group versus SP+ group, SP-group	Nested PCR and DNA sequencing method	89.5	Pfdhps	I431V	51	5	9.8
											S436A	51	24	47.1
											A437G	51	39	76.5
											K540E	51	0	0
											A581G	51	3	3.9
											A613S	51	6	11.8
CMR32_4	Chauvin et al.,	2010-2011	2015	Yaounde, Cameroon	64	>18 years	Two-arm, randomised, controlled trial on SP-group versus SP+ group, SP+group	Nested PCR and DNA sequencing method	76.6	Pfdhps	I431V	49	8	16.3
											S436A	49	22	44.9
											A437G	49	47	95.9
											K540E	49	2	4.1
											A581G	49	5	10.2
											A613S	49	3	6.1
CMR33	Nji et al.,	2009-2013	2015	Garoua and Mutengene, Cameroon	720	6 -10 months	Three-arm, open labelled, randomised , controlled trial on ASAQ, DHAP and AL	Nested PCR and RFLP	100	Pfmdr1	N86Y	16	5	31.3
CMR34	Menard et al.,	2015	2016	Yaounde, Cameroon	166	≥5 years	Single-arm, prospective cohort study on DHAP	Nested PCR and DNA sequencing method	94.9	Pfk13	No data available	93	4	4.3
CMR35	Safeukui et al.,	2008-2009	2017	Bolifamba, South West Region of Cameroon	269	18-55 years	Cross-sectional hospital based study	Nested PCR and DNA sequencing method	61.1	Pfk13	K189T	33	7	21.2
											K189N	33	1	3
											K217H	33	2	6.1
											R393K	33	1	3
											E433K	33	5	15.2
CMR36_1	Ndam et al.,	2003	2017	Bertoua, Cameroon	179	<5 years	Three-arm, randomised, controlled trial on AQ, SP, AQ-SP	Nested PCR and SSOP-ELISA	92.1	Pfcrt	C72S	164	31	18.9
									92.1		V73K	164	118	72
									92.1		M74I	164	118	72
									92.1		N75E	164	118	72
									92.1		K76T	164	118	72
CMR36_2	Ndam et al.,	2012	2017	Messok, Cameroon	101	25-55 years	Three-arm, randomised, controlled trial on AQ, SP, AQ-SP	Nested PCR and SSOP-ELISA	95	Pfcrt	C72S	95	20	21.1
									95		V73K	95	44	46.3
									95		M74I	95	44	46.3
									95		N75E	95	44	46.3
									95		K76T	95	44	46.3
CMR37	Djaman et al.,	2001-2006	2017	Yaounde, Cameroon and Côte d'Ivoire	251	≥12 years	Three arms, randomised, controlled trial on AQ, SP and ASAQ	Nested PCR and DNA sequencing	100	Pfk13	Y463H	251	0	0
									100		R539T	251	0	0
									100		I543T	251	0	0
									100		C580Y	251	0	0
									100		E602D	251	1	0.4
CMR38	Lu et al.,	2011-2014	2017	Cameroon and others	292	Data not available	Case reports	Nested PCR, RFLP and DNA sequencing method	100	Pfcrt	M74I	11	4	36.4
											N75E	11	4	36.4
											K76T	11	4	36.4
											A220S	11	5	45.5
CMR39_1	Apinjoh et al.,	2013-2014	2017	Mutengene, Ombe,Tiko, Mile 14, Mile 15, Mile 16, Buea Town and Tole, Cameroon	254	6 months -65 years	Cross-sectional community and hospital based studies	Nested PCR and DNA sequencing method	90.6	Pfcrt	C72S	230	0	0
									90.6		V73K	230	0	0
									80.3		M74I	204	113	55.4
									80.3		N75E	204	112	54.9
									79.9		K76T	203	113	55.7
									72.8		Q271K	185	117	63.2
									63		I356K	160	74	46.3
CMR39_2	Apinjoh et al.,	2013-2014	2017	Mutengene, Ombe,Tiko, Mile 14, Mile 15, Mile 16, Buea Town and Tole, Cameroon	254	6 months-65 years	Cross-sectional community and hospital based studies	Nested PCR and DNA sequencing method	90.6	Pfmdr1	N86I	230	0	0
									73.6		N86Y	187	25	13.4
									63.8		Y184F	162	117	72.2
									82.7		D1246Y	210	0	0
CMR39_3	Apinjoh et al.,	2013-2014	2017	Mutengene, Ombe,Tiko, Mile 14, Mile 15, Mile 16, Buea Town and Tole, Cameroon	254	6 months-65 years	Cross-sectional community and hospital based studies	Nested PCR and DNA sequencing method	89	Pfdhfr	N51I	226	225	99.6
									89		C59R	226	225	99.6
									89.8		C59Y	228	0	0
									89		S108N	226	226	100
									90.6		I164L	230	0	0
CMR39_4	Apinjoh et al.,	2013-2014	2017	Mutengene, Ombe,Tiko, Mile 14, Mile 15, Mile 16, Buea Town and Tole Cameroon	254	6 months-65 years	Cross-sectional community and hospital based studies	Nested PCR and DNA sequencing using Illumina HiSeq platform	78.7	Pfdhps	K142N	200	17	8.5
									66.5		I431V	169	31	18.3
									45.7		S436A	116	99	33.6
									82.3		A437G	209	0	0
									90.6		K540E	230	0	0
									73.2		A581G	186	19	10.2
									55.1		A613S	140	18	12.9
CMR39_5	Apinjoh et al.,	2013-2014	2017	Mutengene, Ombe,Tiko, Mile 14, Mile 15, Mile 16, Buea Town and Tole, Cameroon	254	6 months- 65 years	Cross-sectional community and hospital based studies	Nested PCR and DNA sequencing method	89.8	PfK13	G112E	228	0	0
									89		A175T	226	0	0
									83.1		K189N	211	0	0
									61.4		K189T	156	56	35.9
									86.2		N217H	219	0	0
									92.5		R255K	235	0	0
									90.2		I258M	229	0	0
									90.6		A557S	230	0	0
									89		V566I	226	0	0
									90.9		A569T	231	0	0
									90.2		T573S	229	0	0
									90.2		S576L	229	0	0
									89.8		A578S	228	0	0
									90.2		A578S	229	0	0
									89.4		L589I	227	0	0
									90.6		Y630F	230	0	0
CMR40	Ndum et al.,	2014	2017	Garoua, Maroua and Yagoua Cameroon	150	6 months-10 years	Two-arm, open, randomised comparative, controlled trial on ASAQ versus SPAQ	Nested PCR and RFLP	100	Pfmdr1	N86Y	150	27	18
CMR41_1	Moyeh et al.,	2009-2013	2018	Mutengene, Cameroon	260	6 months -10 years	Three-arm, open-labelled, randomised, controlled, non-inferiority trial on ASAQ and DHAP to AL	Nested PCR and RFLP	100	Pfcrt	K76T	260	84	32.3
CMR41_2	Moyeh et al.,	2009-2013	2018	Mutengene, Cameroon	260	6 months-10 years	Three-arm, open-labelled, randomised, controlled, non-inferiority trial on ASAQ and DHAP to AL	Nested PCR and RFLP	80	Pfmdr1	N86Y	208	116	55.8
									90		Y184F	234	103	44
									96.2		D1246Y	250	250	100
CMR41_3	Moyeh et al.,	2009-2013	2018	Mutengene, Cameroon	260	6 months-10 years	Three-arm, open-labelled, randomised, controlled, non-inferiority trial on ASAQ and DHAP to AL	Nested PCR and RFLP	93.5	Pfdhfr	N51I	243	240	98.8
											C59R	243	243	100
											S108N	243	243	100
CMR41_4	Moyeh et al.,	2009-2013	2018	Mutengene, Cameroon	260	6 months-10 years	Three-arm, open-labelled, randomised, controlled, non-inferiority trial on ASAQ and DHAP to AL	Nested PCR and RFLP	92.3	Pfdhps	A437G	240	216	90
											K540E	240	0	0
CMR42_1	Acho et al.,	2008-2012	2018	Yaounde, Cameroon	38	15-38 years	Randomised controlled trial with SP	Nested PCR and RFLP	100	Pfdhfr	N51I	38	38	100
											C59R	38	38	100
											S108N	38	35	92.1
CMR42_2	Acho et al.,	2008-2012	2018	Yaounde, Cameroon	38	15 -38 years	Randomised controlled trial with SP	Nested PCR and RFLP	100	Pfdhps	A437G	38	21	55.3
											K540E	38	0	0
CMR42_3	Acho et al.,	2018	2018	Yaounde, Cameroon	35	20 -39 years	Cross-sectional hospital based study	Nested PCR and RFLP	100	Pfdhfr	N51I	35	35	100
									100		C59R	35	35	100
									97.1		S108N	34	34	100
CMR42_4	Acho et al.,	2018	2018	Yaounde, Cameroon	35	20-39 years	Cross-sectional hospital based study	Nested PCR and RFLP	82.9	Pfdhps	A437G	29	19	65.5
									100		K540E	35	0	0
CMR43	Achungu et al.,	No data available	2018	Bamenda, Cameroon	198	1-80 years	Cross-sectional hospital based study	Nested PCR and RFLP	96.5	Pfcrt	K76T	191	42	22
CMR44_1	Yao et al.,	2011-2016	2018	Cameron, other African and Southeast Asian countries	230	No data available	Case reports	Nested PCR and sequencing method	100	Pfcrt	C72S	7	0	0
									100		V73K	7	0	0
									100		M74I	7	1	14.3
									100		N75E	7	1	14.3
									100		K76T	7	1	14.3
CMR44_2	Yao et al.,	2011-2016	2018	Cameron, other African and Southeast Asian countries	230	Data not available	Case reports	Nested PCR and sequencing method	85.7	Pfmdr1	N86Y	6	1	16.7
									85.7		Y184F	6	3	50
CMR45_1	Zhang et al.,	2012-2016	2018	Cameroon and others African countries	433	33.3-50.7 years	Case reports	Nested PCR and sequencing method	100	Pfcrt	C72S	26	0	0
											M74I	26	1	3.8
											N75K	26	1	3.8
											K76T	26	5	19.2
CMR45_2	Zhang et al.,	2012-2016	2018	Cameroon and others African countries	433	33.3-50.7 years	Case reports	Nested PCR and sequencing method	100	Pfmdr1	N86Y	26	7	26.9
CMR45_3	Zhang et al.,	2012-2016	2018	Cameroon and others African countries	433	33.3-50.7 years	Case reports	Nested PCR and sequencing method	100	PfK13	L457S	26	1	3.8
CMR46	Moukoko et al.,	2014-2017	2019	Yaounde, Obala, Douala and Garoua Cameroon	219	56-74 months	Prospective hospital-based	Nested PCR and DNA sequencing method	79.9	PfK13	G449G	175	1	0.6
											G453G	175	1	0.6
											C469C	175	1	0.6
											V589I	175	1	0.6
											E612K	175	1	0.6
											G625G	175	1	0.6
CMR47_1	Xu et al.,	2013-2016	2019	Nigeria, Ghana, Guinea, Equatorial Guinea, Cameroon, Angola, Mozambique	254	21-60 years	Case reports	Nested PCR and DNA sequencing metho	100	Pfdhfr	N51I	6	6	100
											C59R	6	6	100
											S108N	6	6	100
CMR47_2	Xu et al.,	2013-2016	2019	Nigeria, Ghana, Guinea, Equatorial Guinea, Cameroon, Angola, Mozambique	254	21-60 years	Case reports	Nested PCR and DNA sequencing metho	100	Pfdhps	I431V	6	1	16.7
											S436A/F	6	2	33.3
											A437G	6	5	83.3
											K540E	6	1	16.7
											A581G	6	1	16.7
											A613S	6	1	16.7
CMR48_1	Zhao et al .,	2016-2018	2019	Liberia, Sierra Leone, Mali, Ghana, Congo, Cameroon, Democratic Republic of Congo, Central African Republic	243	No data available	Case reports	Nested PCR and DNA sequencing method	100	Pfdhfr	N51I	24	22	91.7
											C59R	24	22	91.7
											S108N	24	22	91.7
											I164L	24	0	0
CMR48_2	Zhao et al .,	2016-2018	2019	Liberia, Sierra Leone, Mali, Ghana, Congo, Cameroon, Democratic Republic of Congo, Central African Republic	243	No data available	Case reports	Nested PCR and DNA sequencing method	100	Pfdhps	I431V	25	0	0
											S436A/F	25	12	48
											A437G	25	14	56
											K540E/N	25	0	0
											A581G	25	0	0
											A613S	25	0	0
												47382	18706
