# Supplementary material for: Drug resistance markers within an evolving efficacy of anti-malarial drugs in Cameroon: a systematic review and meta-analysis (1998–2020)
Source: Malar J. 2021 Jan 9;20:32. doi: 10.1186/s12936-020-03543-8 (PMC7796563; doi:10.1186/s12936-020-03543-8)
Supplement: Supplementary file 2 — Additional file 2. Methodological quality assessment of interventional studies. [file 12936_2020_3543_MOESM2_ESM.xlsx]

## Sheet: Sheet1
Methodological Quality Qssessment for Interventional Studies (Randomized Studies)
Study ID	Author (s)	Year of study	Year of publication	Site of isolation	Sample size	Age group (in months or years)	Study design	Genotyping method	Sequence genotyping success rate (%)	Antimalarial drug resistance gene	Amino acid mutations	Bias arising from the randomisation process	Bias due to deviations from intended interventions	Bias due to missing outcome data	Bias in measurement of the outcome	Bias in selection of the reported result	Overall bias	Methodological quality assessment tool
CMR02	Basco and Ringwald	1994-1995	1998	Yaounde, Cameroon	129	15-64 years	Two-arm, randomised, controlled trial on pyronaridine and chloroquine	Nested PCR and RFLP	100	Pfmdr1	N86Y	Low	Low	Low	Low	Low	Low	Version 2 of the Cochrane risk of bias (RoB2) assessment tool for randomized trials
CMR03	Basco and Ringwald	1994-1995	1998	Yaounde, Cameroon	127	≥5 years	Two-arm, randomised, controlled trial on pyronaridine and chloroquine	Nested PCR and RFLP	100	Pfdhfr	S108N	Low	Low	Low	Low	Low	Low	Version 2 of the Cochrane risk of bias (RoB2) assessment tool for randomized trials
CMR04	Basco and Ringwald	1997-1998	1999	Yaounde, Cameroon	85	≥5 years	Two-arm, randomised, controlled trial on AQ and SP	Nested PCR and RFLP	100	Pfdhfr	S108N	Low	Low	Low	Low	Low	Low	Version 2 of the Cochrane risk of bias (RoB2) assessment tool for randomized trials
CMR05	Basco and Ringwald	1994-1995	1999	Yaounde, Cameroon	75	≥5 years	Two-arm, randomised, controlled trial on pyronaridine and chloroquine	Nested PCR and DNA sequencing method	73.3	Pfmdr1	N86Y	Low	Low	Low	Low	Low	Low	Version 2 of the Cochrane risk of bias (RoB2) assessment tool for randomized trials
CMR07	Basco and Ringwald	1996-1998	2000	Yaounde, Cameroon	42	≥5 years	Three-arm, randomised, controlled trial on AQ, SP and QN	Nested PCR and DNA sequencing method	81	Pfdhfr	A16V	Low	Low	Low	Low	Low	Low	Version 2 of the Cochrane risk of bias (RoB2) assessment tool for randomized trials
											N51I
											C59R
											S108N
											I164L
CMR08_1	Basco and Ringwald	1994-1998	2001	Yaounde, Cameroon	111	≥5 years	Three-arm, randomised, controlled trial on CQ, AQ and pyronaridine	Nested PCR and RFLP	100	Pfcrt	K76T	Low	Low	Low	Low	Low	Low	Version 2 of the Cochrane risk of bias (RoB2) assessment tool for randomized trials
CMR08_2	Basco and Ringwald	1994-1998	2001	Yaounde, Cameroon	111	≥5 years	Three-arm, randomised, controlled trial on CQ, AQ and pyronaridine	Nested PCR and RFLP	100	Pfmdr1	N86Y	Low	Low	Low	Low	Low	Low	Version 2 of the Cochrane risk of bias (RoB2) assessment tool for randomized trials
CMR09	Basco and Ringwald	1997-2000	2002	Yaounde, Cameroon	64	≥5 years	Three-arm, randomised, controlled trial on CQ, AQ and SP	Nested PCR and DNA sequencing method	100	Pfmdr1	N86Y	Low	Low	Low	Low	Low	Low	Version 2 of the Cochrane risk of bias (RoB2) assessment tool for randomized trials
											Y184F
											S1034C
											N1042D
											D1246Y
CMR12	Basco et al.,	1999	2002	Yaounde, Eseka, Bertoua, Douala ,Cameroon	178	6 months-5 years	Two-arm, randomised, controlled trial on CQ and AQ	Nested PCR and DNA sequencing method	98.3	Pfdhfr	A16V	Low	Low	Low	Low	Low	Low	Version 2 of the Cochrane risk of bias (RoB2) assessment tool for randomized trials
											C50R
											N51I
											C59R
											S108N
											S108T
											I164L
CMR18	Tahar and Basco	1999-2003	2006	Yaounde, Eseka, Bertoua, Douala, Ndop, Bafoussam, Maroua, Mengang, Hevecam, Sangmelima, Djoum, Garoua, Ngaoundere, Manjo, Cameroon	1430	<10 years	Four-arm, randomised, controlled trial on CQ, AQ , SP and SPAQ	Nested PCR, RFLP and DNA sequencing method	95.7	Pfdhfr	N51I	Low	Low	Low	Low	Low	Low	Version 2 of the Cochrane risk of bias (RoB2) assessment tool for randomized trials
											C59R
											S108N
CMR19_1	Tahar and Basco	1999-2003	2007	Yaounde, Djoum, Manjo, Bertoua and Garoua, Cameroon	355	<10 years	Four-arm, randomised, controlled trial on CQ, AQ , SP and SPAQ	Nested PCR and DNA sequencing method	100	Pfdhfr	A16V	Low	Low	Low	Low	Low	Low	Version 2 of the Cochrane risk of bias (RoB2) assessment tool for randomized trials
											C50R
											N51I
											C59R
											S108N
											S108T
											I164L
CMR19_2	Tahar and Basco	1999-2003	2007	Yaounde, Djoum, Manjo, Bertoua and Garoua, Cameroon	355	<10 years	Four-arm, randomised, controlled trial on CQ, AQ , SP and SPAQ	Nested PCR and DNA sequencing method	100	Pfdhps	S436A	Low	Low	Low	Low	Low	Low	Version 2 of the Cochrane risk of bias (RoB2) assessment tool for randomized trials
											S436F
											A437G
											K540E
											A581G
											A613S
											A613T
CMR20	Tahar and Basco	2004-2005	2007	Yaounde, Cameroon	194	≥12 years	Three-arm, randomised, controlled trial on AQ, SPAQ and ASAQ	Nested PCR and DNA sequencing method	100	Pfdhfr	C50R	Low	Low	Low	Low	Low	Low	Version 2 of the Cochrane risk of bias (RoB2) assessment tool for randomized trials
											N51I
											C59R
											S108N
											S108T
											I164L
CMR21_1	McCollum et al.,	2001-2005	2008	Yaounde, Cameroon	332	≥12 years	Five-arm, randomised, controlled trial on CQ, AQ, SP, SPAQ and QN	Nested PCR and DNA pyrosequencing method	100	Pfdhfr	N51I	Low	Low	Low	Low	Low	Low	Version 2 of the Cochrane risk of bias (RoB2) assessment tool for randomized trials
											C59R
											S108N
CMR21_2	McCollum et al.,	2001-2005	2008	Yaounde, Cameroon	332	≥12 years	Five-arm, randomised, controlled trial on CQ, AQ, SP, SPAQ and QN	Nested PCR and DNA pyrosequencing method	100	Pfdhps	S436A	Low	Low	Low	Low	Low	Low	Version 2 of the Cochrane risk of bias (RoB2) assessment tool for randomized trials
											A437G
											A613S
CMR22	Tahar et al.,	2001-2006	2009	Yaounde, Cameroon	234	≥12 years	Three-arm, randomised, controlled trial on AQ, SPAQ and ASAQ	Nested PCR and DNA sequencing method	100	Pfatp6	L263E	Low	Low	Low	Low	Low	Low	Version 2 of the Cochrane risk of bias (RoB2) assessment tool for randomized trials
											E431K
											A623E
											S769N
CMR24_1	Mbacham et al.,	2004-2006	2010	Mutengene, Cameroon	260	5-59 months	Three-arm, double-blind, randomised, controlled trial on AQ, SP and SPAQ	SSOP PCR ELISA method	98.5	Pfcrt	K76T	Low	Low	Low	Low	Low	Low	Version 2 of the Cochrane risk of bias (RoB2) assessment tool for randomized trials
CMR24_2	Mbacham et al.,	2004-2006	2010	Yaounde, Cameroon	260	5-59 months	Three-arm, double-blind, randomised, controlled trial on AQ, SP and SPAQ	SSOP PCR ELISA method	99.6	Pfcrt	K76T	Low	Low	Low	Low	Low	Low	Version 2 of the Cochrane risk of bias (RoB2) assessment tool for randomized trials
CMR24_3	Mbacham et al.,	2004-2006	2010	Garoua, Cameroon	240	5-59 months	Three-arm, double-blind, randomised, controlled trial on AQ, SP and SPAQ	SSOP PCR ELISA method	100	Pfcrt	K76T	Low	Low	Low	Low	Low	Low	Version 2 of the Cochrane risk of bias (RoB2) assessment tool for randomized trials
CMR24_4	Mbacham et al.,	2004-2006	2010	Mutengene, Cameroon	260	5-59 months	Three-arm, double-blind, randomised, controlled trial on AQ, SP and SPAQ	SSOP PCR ELISA method	98.5	Pfmdr1	N86Y	Low	Low	Low	Low	Low	Low	Version 2 of the Cochrane risk of bias (RoB2) assessment tool for randomized trials
CMR24_5	Mbacham et al.,	2004-2006	2010	Yaounde, Cameroon	260	5-59 months	Three-arm, double-blind, randomised, controlled trial on AQ, SP and SPAQ	SSOP PCR ELISA method	99.6	Pfmdr1	N86Y	Low	Low	Low	Low	Low	Low	Version 2 of the Cochrane risk of bias (RoB2) assessment tool for randomized trials
CMR24_6	Mbacham et al.,	2004-2006	2010	Garoua, Cameroon	240	5-59 months	Three-arm, double-blind, randomised, controlled trial on AQ, SP and SPAQ	SSOP PCR ELISA method	100	Pfmdr1	N86Y	Low	Low	Low	Low	Low	Low	Version 2 of the Cochrane risk of bias (RoB2) assessment tool for randomized trials
CMR24_7	Mbacham et al.,	2004-2006	2010	Mutengene, Cameroon	260	5-59 months	Three-arm, double-blind, randomised, controlled trial on AQ, SP and SPAQ	SSOP PCR ELISA method	98.5	Pfdhfr	N51I	Low	Low	Low	Low	Low	Low	Version 2 of the Cochrane risk of bias (RoB2) assessment tool for randomized trials
											C59R
											S108N
CMR24_8	Mbacham et al.,	2004-2006	2010	Yaounde, Cameroon	260	5-59 months	Three-arm, double-blind, randomised, controlled trial on AQ, SP and SPAQ	SSOP PCR ELISA method	99.6	Pfdhfr	N51I	Low	Low	Low	Low	Low	Low	Version 2 of the Cochrane risk of bias (RoB2) assessment tool for randomized trials
											C59R
											S108N
CMR24_9	Mbacham et al.,	2004-2006	2010	Garoua, Cameroon	240	5-59 months	Three-arm, double-blind, randomised, controlled trial on AQ, SP and SPAQ	SSOP PCR ELISA method	100	Pfdhfr	N51I	Low	Low	Low	Low	Low	Low	Version 2 of the Cochrane risk of bias (RoB2) assessment tool for randomized trials
											C59R
											S108N
CMR24_10	Mbacham et al.,	2004-2006	2010	Mutengene, Cameroon	260	5-59 months	Three-arm, double-blind, randomised, controlled trial on AQ, SP and SPAQ	SSOP PCR ELISA method	100	Pdhps	S436A/F	Low	Low	Low	Low	Low	Low	Version 2 of the Cochrane risk of bias (RoB2) assessment tool for randomized trials
									99.6		A437G
									100		K540E
CMR24_11	Mbacham et al.,	2004-2006	2010	Yaounde, Cameroon	260	5-59 months	Three-arm, double-blind, randomised, controlled trial on AQ, SP and SPAQ	SSOP PCR ELISA method	100	Pfdhps	S436A/F	Low	Low	Low	Low	Low	Low	Version 2 of the Cochrane risk of bias (RoB2) assessment tool for randomized trials
									99.6		A437G
									100		K540E
CMR24_12	Mbacham et al.,	2004-2006	2010	Garoua, Cameroon	240	5-59 months	Three-arm, double-blind, randomised, controlled trial on AQ, SP and SPAQ	SSOP PCR ELISA method	100	Pfdhps	S436A/F	Low	Low	Low	Low	Low	Low	Version 2 of the Cochrane risk of bias (RoB2) assessment tool for randomized trials
											A437G
											K540E
CMR26_1	Menemendengue et al.,	2005	2011	Yaounde, Cameroon	61	6-59 months	Three-arm, randomised, controlled trial on AQ, ASAQ and ASSP	PCR and DNA sequencing by ABI Prism automated method	100	Pfdhfr	N51I	Low	Low	Low	Low	Low	Low	Version 2 of the Cochrane risk of bias (RoB2) assessment tool for randomized trials
											C59R
											S108N
											I164L
CMR26_2	Menemendengue et al.,	2005	2011	Yaounde, Cameroon	61	6-59 months	Three-arm, randomised, controlled trial on AQ, ASAQ and ASSP	PCR and DNA sequencing by ABI Prism automated method	100	Pfdhps	S436A/F	Low	Low	Low	Low	Low	Low	Version 2 of the Cochrane risk of bias (RoB2) assessment tool for randomized trials
											A437G
											K540E
CMR26_3	Menemendengue et al.,	2005	2011	Yaounde, Cameroon	61	6-59 months	Three-arm, randomised, controlled trial on AQ, ASAQ and ASSP	PCR and DNA sequencing by ABI Prism automated method	100	Pfatp6	L263E	Low	Low	Low	Low	Low	Low	Version 2 of the Cochrane risk of bias (RoB2) assessment tool for randomized trials
											E431K
											E432K
											A623E
											E641Q
											E643Q
											S769N
CMR31	Ngwafor et al.,	2014	2015	Garoua, Maroua and Yagoua Cameroon	7	6 months-10 years	Two-arm, open-labelled, randomised, comparative, controlled trial on ASAQ versus SPAQ	Nested PCR and RFLP	100	Pfdhfr	C59R	Low	Low	Low	Low	Low	Low	Version 2 of the Cochrane risk of bias (RoB2) assessment tool for randomized trials
CMR32_1	Chauvin et al.,	2010-2011	2015	Yaounde, Cameroon	57	>18 years	Two-arm, randomised, controlled trial on SP-group versus SP+ group, SP-group	Nested PCR and DNA sequencing method	89.5	Pfdhfr	C50R	Low	Low	Low	Low	Low	Low	Version 2 of the Cochrane risk of bias (RoB2) assessment tool for randomized trials
											N51I
											C59R
											S108N
											I164L
CMR32_2	Chauvin et al.,	2010-2011	2015	Yaounde, Cameroon	64	>18 years	Two-arm, randomised, controlled trial on SP-group versus SP+ group, SP+group	PCR and DNA sequencing method	76.6	Pfdhfr	C50R	Low	Low	Low	Low	Low	Low	Version 2 of the Cochrane risk of bias (RoB2) assessment tool for randomized trials
											N51I
											C59R
											S108N
											I164L
CMR32_3	Chauvin et al.,	2010-2011	2015	Yaounde, Cameroon	57	>18 years	Two-arm, randomised, controlled trial on SP-group versus SP+ group, SP-group	Nested PCR and DNA sequencing method	89.5	Pfdhps	I431V	Low	Low	Low	Low	Low	Low	Version 2 of the Cochrane risk of bias (RoB2) assessment tool for randomized trials
											S436A
											A437G
											K540E
											A581G
											A613S
CMR32_4	Chauvin et al.,	2010-2011	2015	Yaounde, Cameroon	64	>18 years	Two-arm, randomised, controlled trial on SP-group versus SP+ group, SP+group	Nested PCR and DNA sequencing method	76.6	Pfdhps	I431V	Low	Low	Low	Low	Low	Low	Version 2 of the Cochrane risk of bias (RoB2) assessment tool for randomized trials
											S436A
											A437G
											K540E
											A581G
											A613S
CMR33	Nji et al.,	2009-2013	2015	Garoua and Mutengene, Cameroon	720	6 -10 months	Three-arm, open-labelled, randomised controlled trial on ASAQ, DHAP and AL	Nested PCR and RFLP	100	Pfmdr1	N86Y	Low	Low	Low	Low	Low	Low	Version 2 of the Cochrane risk of bias (RoB2) assessment tool for randomized trials
CMR36_1	Ndam et al.,	2003	2017	Bertoua, Cameroon	179	<5 years	Three-arm, randomised, controlled trial on AQ, SP and SPAQ	Nested PCR and SSOP-ELISA	92.1	Pfcrt	C72S	Low	Low	Low	Low	Low	Low	Version 2 of the Cochrane risk of bias (RoB2) assessment tool for randomized trials
									92.1		V73K
									92.1		M74I
									92.1		N75E
									92.1		K76T
CMR36_2	Ndam et al.,	2012	2017	Messok, Cameroon	101	25-55 years	Three-arm, randomised, controlled trial on AQ, SP and SPAQ	Nested PCR and SSOP-ELISA	95	Pfcrt	C72S	Low	Low	Low	Low	Low	Low	Version 2 of the Cochrane risk of bias (RoB2) assessment tool for randomized trials
									95		V73K
									95		M74I
									95		N75E
									95		K76T
CMR37	Djaman et al.,	2001-2006	2017	Yaounde, Cameroon and Côte d'Ivoire	251	≥12 years	Three-arm, randomised, controlled trial with AQ, SP and ASAQ	Nested PCR and DNA sequencing	100	Pfk13	Y463H	Low	Low	Low	Low	Low	Low	Version 2 of the Cochrane risk of bias (RoB2) assessment tool for randomized trials
									100		R539T
									100		I543T
									100		C580Y
									100		E602D
CMR40	Ndum et al.,	2014	2017	Garoua, Maroua and Yagoua Cameroon	150	6 months-10 years	Two-arm, open, randomised comparative, controlled trial on ASAQ versus SPAQ	Nested PCR and RFLP	100	Pfmdr1	N86Y	Low	Low	Low	Low	Low	Low	Version 2 of the Cochrane risk of bias (RoB2) assessment tool for randomized trials
CMR41_1	Moyeh et al.,	2009-2013	2018	Mutengene, Cameroon	260	6 months -10 years	Three-arm, open-labelled, randomised, controlled, non-inferiority trial on ASAQ and DHAP to AL	Nested PCR and RFLP	100	Pfcrt	K76T	Low	Low	Low	Low	Low	Low	Version 2 of the Cochrane risk of bias (RoB2) assessment tool for randomized trials
CMR41_2	Moyeh et al.,	2009-2013	2018	Mutengene, Cameroon	260	6 months-10 years	Three-arm, open-labelled, randomised, controlled, non-inferiority trial on ASAQ and DHAP to AL	Nested PCR and RFLP	80	Pfmdr1	N86Y	Low	Low	Low	Low	Low	Low	Version 2 of the Cochrane risk of bias (RoB2) assessment tool for randomized trials
									90		Y184F
									96.2		D1246Y
CMR41_3	Moyeh et al.,	2009-2013	2018	Mutengene, Cameroon	260	6 months-10 years	Three-arm, open-labelled, randomised, controlled, non-inferiority trial on ASAQ and DHAP to AL	Nested PCR and RFLP	93.5	Pfdhfr	N51I	Low	Low	Low	Low	Low	Low	Version 2 of the Cochrane risk of bias (RoB2) assessment tool for randomized trials
											C59R
											S108N
CMR41_4	Moyeh et al.,	2009-2013	2018	Mutengene, Cameroon	260	6 months-10 years	Three-arm, open-labelled, randomised, controlled, non-inferiority trial on ASAQ and DHAP to AL	Nested PCR and RFLP	92.3	Pfdhps	A437G	Low	Low	Low	Low	Low	Low	Version 2 of the Cochrane risk of bias (RoB2) assessment tool for randomized trials
											K540E
CMR42_1	Acho et al.,	2008-2012	2018	Yaounde, Cameroon	38	15-38 years	Randomised controlled trial with SP	Nested PCR and RFLP	100	Pfdhfr	N51I	Low	Low	Low	Low	Low	Low	Version 2 of the Cochrane risk of bias (RoB2) assessment tool for randomized trials
											C59R
											S108N
CMR42_2	Acho et al.,	2008-2012	2018	Yaounde, Cameroon	38	15 -38 years	Randomised controlled trial with SP	Nested PCR and RFLP	100	Pfdhps	A437G	Low	Low	Low	Low	Low	Low	Version 2 of the Cochrane risk of bias (RoB2) assessment tool for randomized trials
											K540E
Legend: Version 2 of the Cochrane risk of bias (RoB2) assessment tool for randomized trials is classified as low, high and some concerns
