# Supplementary material for: Drug resistance markers within an evolving efficacy of anti-malarial drugs in Cameroon: a systematic review and meta-analysis (1998–2020)
Source: Malar J. 2021 Jan 9;20:32. doi: 10.1186/s12936-020-03543-8 (PMC7796563; doi:10.1186/s12936-020-03543-8)
Supplement: Supplementary file 3 — Additional file 3. Methodological quality assessment of cohort studies. [file 12936_2020_3543_MOESM3_ESM.xlsx]

## Sheet: Sheet1
Methodological Quality Assessment for Cohort Studies (Non-randomized Studies)
												Selection				Comparability	Outcome
Study ID	Author (s)	Year of study	Year of publication	Site of isolation	Sample size	Age group in months/years	Study design	Genotyping method	Sequence genotyping success rate (%)	Anti-malarial drug resistance gene	Amino acid mutations	Representativeness of the exposed cohort	Selection of the non exposed cohort	Ascertainment of exposure	Demonstration that outcome of interest was not present at start of study	Comparability of cohorts on the basis of the design or analysis	Assessment of outcome	Was follow-up long enough for outcomes to occur	Adequacy of follow up of cohorts	Overall score	Methodological quality assessment tool
CMR01_1	Basco et al.,	No data available	1998	Yaounde, Cameroon	6	15-42 years	Single-arm, prospective cohort study on SP	Nested PCR and sequencing by dideoxy-chain termination method	100	Pfdhfr	N51I			*	*		*	*	*	***** (5)	Newcastle-Ottawa Quality Assessment Scale (NOS)
											C59R
											S108N
											I164L
CMR01_2	Basco et al.,	No data available	1998	Yaounde, Cameroon	6	15-42 years	Single-arm, prospective cohort study on SP	Nested PCR and sequencing by dideoxy-chain termination method	100	Pfdhps	S436A/F			*	*			*	*	***** (5)	Newcastle-Ottawa Quality Assessment Scale (NOS)
											A437G
											K540E
											A581G
											A613T/S
CMR06_1	Basco et al.,	No data available	2000	Yaounde, Cameroon	75	≥5 years	Single-arm, prospective cohort study on SP	Nested PCR and DNA sequencing method	100	Pfdhfr	A16V			*	*		*	*	*	***** (5)	Newcastle-Ottawa Quality Assessment Scale (NOS)
											N51I
											C59R
											S108N
											I164L
CMR06_2	Basco et al.,	No data available	2000	Yaounde, Cameroon	75	≥5 years	Single-arm, prospective cohort study on SP	Nested PCR and DNA sequencing method	96	Pfdhps	S436A			*	*		*	*	*	***** (5)	Newcastle-Ottawa Quality Assessment Scale (NOS)
											S436C
											S436F
											A437G
											K540E
											A581G
											A613S
CMR10	Basco	2000-2001	2002	Yaounde, Cameroon	157	≥12 years	Single-arm, prospective cohort study on AQ	Nested PCR and DNA sequencing method	100	Pfcrt	C72S			*	*		*	*	*	***** (5)	Newcastle-Ottawa Quality Assessment Scale (NOS)
											M74I
											N75E
											K76T
CMR11_1	Basco	2000-2001	2002	Yaounde, Cameroon	118	>12 years	Single-arm , prospective cohort study on AQ	Nested PCR and DNA sequencing method	100	Pfcrt	K76T			*	*		*	*	*	***** (5)	Newcastle-Ottawa Quality Assessment Scale (NOS)
CMR11_2	Basco	2000-2001	2002	Yaounde, Cameroon	118	>12 years	Single-arm, prospective cohort study on AQ	Nested PCR and DNA sequencing method	100	Pfdhfr	N51I			*	*		*	*	*	***** (5)	Newcastle-Ottawa Quality Assessment Scale (NOS)
											C59R
											S108N
CMR13	Basco et al.,	2000-2001	2002	Maroua, Ndop, Bafoussam, and Hevecam Cameroon	61	<9 years	Single-arm, prospective cohort study on CQ	Nested PCR and DNA sequencing method	100	Pfcrt	C72S			*	*		*	*	*	***** (5)	Newcastle-Ottawa Quality Assessment Scale (NOS)
											V73K
											M74I
											N75E
											K76T
CMR14	Basco	2000-2001	2003	Yaounde, Cameroon	37	≥12 years	Single-arm, prospective cohort study on AQ	Nested PCR and DNA sequencing method	100	Pfcyb	M133I			*	*		*	*	*	***** (5)	Newcastle-Ottawa Quality Assessment Scale (NOS)
											Y268S
											K272R
											P275T
											G280N
											I283M
											V284K
CMR16	Basco	2000-2001	2003	Yaounde, Cameroon	139	≥12 years	Single-arm, prospective cohort study on AQ	Nested PCR and DNA sequencing method	100	Pfdhfr	A16V			*	*		*	*	*	***** (5)	Newcastle-Ottawa Quality Assessment Scale (NOS)
											N51I
											C59R
											S108N
											I164L
CMR23_1	Mbacham et al.,	2002	2009	Fontem, Cameroon	100	6 months-10 years	Single-arm, prospective cohort study on SP	Nested PCR-RFLP, dot-blot assays, sequencing by dideoxy-chain termination method	100	Pfdhfr	N51I			*	*		*	*		***** (5)	Newcastle-Ottawa Quality Assessment Scale (NOS)
											C59R
											S108N
CMR23_2	Mbacham et al.,	2002	2009	Dschang, Cameroon	93	6 months-10 years	Single-arm, prospective cohort study on SP	Nested PCR-RFLP, dot-blot assays, sequencing by dideoxy-chain termination method	100	Pfdhfr	N51I			*	*		*	*	*	***** (5)	Newcastle-Ottawa Quality Assessment Scale (NOS)
											C59R
											S108N
CMR23_3	Mbacham et al.,	2003	2009	Limbe, Cameroon	138	6 months-10 years	Single-arm, prospective cohort study on SP	Nested PCR-RFLP, dot-blot assays, sequencing by dideoxy-chain termination method	100	Pfdhfr	N51I			*	*		*	*	*	***** (5)	Newcastle-Ottawa Quality Assessment Scale (NOS)
											C59R
											S108N
CMR23_4	Mbacham et al.,	2003	2009	Nkambe, Cameroon	103	6 months-10 years	Single-arm, prospective cohort study on SP	Nested PCR-RFLP, dot-blot assays, sequencing by dideoxy-chain termination method	100	Pfdhfr	N51I			*	*		*	*	*	***** (5)	Newcastle-Ottawa Quality Assessment Scale (NOS)
											C59R
											S108N
CMR23_5	Mbacham et al.,	2002	2009	Fontem, Cameroon	100	6 months-10 years	Single-arm, prospective cohort study on SP	Nested PCR-RFLP, dot-blot assays, sequencing by dideoxy-chain termination method	98	Pfdhps	A437G			*	*		*	*	*	***** (5)	Newcastle-Ottawa Quality Assessment Scale (NOS)
									100		K540E
CMR23_6	Mbacham et al.,	2002	2009	Dschang, Cameroon	93	6 months-10 years	Single-arm, prospective cohort study on SP	Nested PCR-RFLP, dot-blot assays, sequencing by dideoxy-chain termination method	96.8	Pfdhps	A437G			*	*		*	*	*	***** (5)	Newcastle-Ottawa Quality Assessment Scale (NOS)
									100		K540E
CMR23_7	Mbacham et al.,	2003	2009	Limbe, Cameroon	138	6 months-10 years	Single-arm, prospective cohort study on SP	Nested PCR-RFLP, dot-blot assays, sequencing by dideoxy-chain termination method	99.3	Pfdhps	A437G			*	*		*	*	*	***** (5)	Newcastle-Ottawa Quality Assessment Scale (NOS)
									100		K540E
CMR23_8	Mbacham et al.,	2003	2009	Nkambe, Cameroon	103	6 months-10 years	Single-arm, prospective cohort study on SP	Nested PCR-RFLP, dot-blot assays, sequencing by dideoxy-chain termination method	96.1	Pfdhps	A437G			*	*		*	*	*	***** (5)	Newcastle-Ottawa Quality Assessment Scale (NOS)
									100		K540E
CMR34	Menard et al.,	2015	2016	Yaounde, Cameroon	166	≥5 years	Single-arm, prospective cohort study on DHAP	Nested PCR and DNA sequencing method	94.9	Pfk13	No data available			*	*		*	*	*	***** (5)	Newcastle-Ottawa Quality Assessment Scale (NOS)
CMR46	Moukoko et al.,	2014-2017	2019	Yaounde, Obala, Douala and Garoua Cameroon	219	56-74 months	Prospective cohort and hospital-based	Nested PCR and DNA sequencing method	79.9	PfK13	G449G			*	*		*	*	*	***** (5)	Newcastle-Ottawa Quality Assessment Scale (NOS)
											G453G
											C469C
											V589I
											E612K
											G625G
Legend: The Newcastle-Ottawa Quality Assessment Scale (Risk of Bias) for Cohort Studies are categorized as follows: Unsatisfactory Studies (0 to 3 points), Satisfactory Studies (4-5 points), Good Studies (6-7 points), and Very Good Studies (8-9 points).
