# Supplementary material for: Drug resistance markers within an evolving efficacy of anti-malarial drugs in Cameroon: a systematic review and meta-analysis (1998–2020)
Source: Malar J. 2021 Jan 9;20:32. doi: 10.1186/s12936-020-03543-8 (PMC7796563; doi:10.1186/s12936-020-03543-8)
Supplement: Supplementary file 4 — Additional file 4. Methodological quality assessment of cross-sectional studies. [file 12936_2020_3543_MOESM4_ESM.xlsx]

## Sheet: Sheet1
Methodological Quality Assessment for Cross-sectional Studies (Non-randomized Studies)
Study ID	Author (s)	Year of study	Year of publication	Site of isolation	Sample size	Age group (in months or years)	Study design	Genotyping method	Sequence genotyping success rate (%)	Antimalarial drug resistance gene	Amino acid mutations	Were the criteria for inclusion in the sample clearly defined?	Were the study subjects and the setting described in detail?	Was the exposure measured in a valid and reliable way?	Were objective, standard criteria used for measurement of the condition?	Were confounding factors identified?	Were strategies to deal with confounding factors stated?	Were the outcomes measured in a valid and reliable way?	Was appropriate statistical analysis used?	Overall appraisal	Risk of bias	Methodological quality assessment tool
CMR15_1	de Monbrison et al.,	Not mentioned	2003	Travellers, Cameroon, Indonesia	161	Not mentioned	Cross-sectional hospital based study and case reports	Quantitative real time PCR and in vitro drug sensitivity assays	86.7	Pfcrt	M74I	Yes	Yes	Yes	Yes	Yes	Not applicable	Not applicable	Yes	Include	Low	JBI critical appraisal checklist for analytical cross sectional studies
											N75E
											K76T
CMR15_2	de Monbrison et al.,	Not mentioned	2003	Travellers, Cameroon, Indonesia	161	Not mentioned	Cross-sectional hospital based study and case reports	Quantitative real time PCR and in vitro drug sensitivity assays	100	Pfmdr1	N86Y	Yes	Yes	Yes	Yes	Yes	Not applicable	Not applicable	Yes	Include	Low	JBI critical appraisal checklist for analytical cross sectional studies
											Y184F
											S1032C
											N1042D
											D1246Y
CMR27_1	Menard et al.,	2005-2009	2012	Yaounde, Cameroon	216	0 month-47 years	Cross-sectional study hospital based study	Quantitative Real Time PCR	93.5	Pfcrt	C72S	Yes	Yes	Yes	Yes	Yes	Not applicable	Not applicable	Yes	Include	Low	JBI critical appraisal checklist for analytical cross sectional studies
									94		K76T
CMR27_2	Menard et al.,	2005-2009	2012	Mfou, Cameroon	231	5-11 years	Cross -sectional, hospital based study	Quantitative Real Time PCR	91.8	Pfcrt	C72S	Yes	Yes	Yes	Yes	Yes	Not applicable	Not applicable	Yes	Include	Low	JBI critical appraisal checklist for analytical cross sectional studies
									99.1		K76T
CMR27_3	Menard et al.,	2005-2009	2012	Yaounde, Cameroon	216	0 month-47 years	Cross-sectional , hospital based study	Quantitative Real Time PCR	93.1	Pfmdr1	N86Y	Yes	Yes	Yes	Yes	Yes	Not applicable	Not applicable	Yes	Include	Low	JBI critical appraisal checklist for analytical cross sectional studies
									99.5		1 copy number
									99.5		>1 copy number
CMR27_4	Menard et al.,	2005-2009	2012	Mfou, Cameroon	231	5-11 years	Cross-sectional , hospital based study	Quantitative Real Time PCR	90.5	Pfmdr1	N86Y	Yes	Yes	Yes	Yes	Yes	Not applicable	Not applicable	Yes	Include	Low	JBI critical appraisal checklist for analytical cross sectional studies
CMR30	Mbenda and Das	No data available	2014	Ebolowa, Douala, Yaounde, Bertoua and Kye-ossi Cameroon	180	Not mentioned	Cross-sectional, hospital based study	Nested PCR and DNA sequencing method	100	Pfcrt	C72S	Yes	Yes	Yes	Yes	Yes	Not applicable	Not applicable	Yes	Include	Low	JBI critical appraisal checklist for analytical cross sectional studies
											V73K
											M74I
											N75E
											K76T
CMR35	Safeukui et al.,	2008-2009	2017	Bolifamba, South West Region of Cameroon	269	18-55 years	Cross-sectional, hospital based study	Nested PCR and DNA sequencing method	61.1	Pfk13	K189T	Yes	Yes	Yes	Yes	Yes	Not applicable	Not applicable	Yes	Include	Low	JBI critical appraisal checklist for analytical cross sectional studies
											K189N
											K217H
											R393K
											E433K
CMR39_1	Apinjoh et al.,	2013-2014	2017	Mutengene, Ombe,Tiko, Mile 14, Mile 15, Mile 16, Buea Town and Tole, Cameroon	254	6 months -65 years	Cross-sectional community and hospital based studies	Nested PCR and DNA sequencing method	90.6	Pfcrt	C72S	Yes	Yes	Yes	Yes	Yes	Not applicable	Not applicable	Yes	Include	Low	JBI critical appraisal checklist for analytical cross sectional studies
									90.6		V73K
									80.3		M74I
									80.3		N75E
									79.9		K76T
									72.8		Q271K
									63		I356K
CMR39_2	Apinjoh et al.,	2013-2014	2017	Mutengene, Ombe,Tiko, Mile 14, Mile 15, Mile 16, Buea Town and Tole, Cameroon	254	6 months-65 years	Cross-sectional community and hospital based studies	Nested PCR and DNA sequencing method	90.6	Pfmdr1	N86I	Yes	Yes	Yes	Yes	Yes	Not applicable	Not applicable	Yes	Include	Low	JBI critical appraisal checklist for analytical cross sectional studies
									73.6		N86Y
									63.8		Y184F
									82.7		D1246Y
CMR39_3	Apinjoh et al.,	2013-2014	2017	Mutengene, Ombe,Tiko, Mile 14, Mile 15, Mile 16, Buea Town and Tole, Cameroon	254	6 months-65 years	Cross-sectional community and hospital based studies	Nested PCR and DNA sequencing method	89	Pfdhfr	N51I	Yes	Yes	Yes	Yes	Yes	Not applicable	Not applicable	Yes	Include	Low	JBI critical appraisal checklist for analytical cross sectional studies
									89		C59R
									89.8		C59Y
									89		S108N
									90.6		I164L
CMR39_4	Apinjoh et al.,	2013-2014	2017	Mutengene, Ombe,Tiko, Mile 14, Mile 15, Mile 16, Buea Town and Tole Cameroon	254	6 months-65 years	Cross-sectional community and hospital based studies	Nested PCR and DNA sequencing using Illumina HiSeq platform	78.7	Pfdhps	K142N	Yes	Yes	Yes	Yes	Yes	Not applicable	Not applicable	Yes	Include	Low	JBI critical appraisal checklist for analytical cross sectional studies
									66.5		I431V
									45.7		S436A
									82.3		A437G
									90.6		K540E
									73.2		A581G
									55.1		A613S
CMR39_5	Apinjoh et al.,	2013-2014	2017	Mutengene, Ombe,Tiko, Mile 14, Mile 15, Mile 16, Buea Town and Tole, Cameroon	254	6 months- 65 years	Cross-sectional community and hospital based studies	Nested PCR and DNA sequencing method	89.8	PfK13	G112E	Yes	Yes	Yes	Yes	Yes	Not applicable	Not applicable	Yes	Include	Low	JBI critical appraisal checklist for analytical cross sectional studies
									89		A175T
									83.1		K189N
									61.4		K189T
									86.2		N217H
									92.5		R255K
									90.2		I258M
									90.6		A557S
									89		V566I
									90.9		A569T
									90.2		T573S
									90.2		S576L
									89.8		A578S
									90.2		A578S
									89.4		L589I
									90.6		Y630F
CMR42_3	Acho et al.,	2018	2018	Yaounde, Cameroon	35	20 -39 years	Cross-sectional hospital based study	Nested PCR and RFLP	100	Pfdhfr	N51I	Yes	Yes	Yes	Yes	Yes	Not applicable	Not applicable	Yes	Include	Low	JBI critical appraisal checklist for analytical cross sectional studies
									100		C59R
									97.1		S108N
CMR42_4	Acho et al.,	2018	2018	Yaounde, Cameroon	35	20-39 years	Cross-sectional hospital based study	Nested PCR and RFLP	82.9	Pfdhps	A437G	Yes	Yes	Yes	Yes	Yes	Not applicable	Not applicable	Yes	Include	Low	JBI critical appraisal checklist for analytical cross sectional studies
									100		K540E
CMR43	Achungu et al.,	No data available	2018	Bamenda, Cameroon	198	1-80 years	Cross-sectional hospital based study	Nested PCR and RFLP	96.5	Pfcrt	K76T	Yes	Yes	Yes	Yes	Yes	Not applicable	Not applicable	Yes	Include	Low	JBI critical appraisal checklist for analytical cross sectional studies
Legend: Joanna Briggs Institute (JJI) Risk of Bias assessment for Cross-sectional Studies are categorized as follows: low risk of bias (studies that met at least 75% of the quality criteria), moderate risk of bias (studies that met between 50% and 74% of the quality criteria) and high risk of bias (studies that met less than 49% of the quality criteria).
