# Supplementary material for: Drug resistance markers within an evolving efficacy of anti-malarial drugs in Cameroon: a systematic review and meta-analysis (1998–2020)
Source: Malar J. 2021 Jan 9;20:32. doi: 10.1186/s12936-020-03543-8 (PMC7796563; doi:10.1186/s12936-020-03543-8)
Supplement: Supplementary file 5 — Additional file 5. Methodological quality assessment of case reports. [file 12936_2020_3543_MOESM5_ESM.xlsx]

## Sheet: Sheet1
Methodological Quality Assessment for Case Reports (Non-randomized Studies)
Study ID	Author (s)	Year of study	Year of publication	Site of isolation	Sample size	Age group (months or years)	Study design	Genotyping method	Sequence genotyping success rate (%)	Antimalarial drug resistance gene	Amino acid mutations	Were patient’s demographic characteristics clearly described?	Was the patient’s history clearly described and presented as a timeline?	Was the current clinical condition of the patient on presentation clearly described?	Were diagnostic tests or assessment methods and the results clearly described?	Was the intervention(s) or treatment procedure(s) clearly described?	Was the post-intervention clinical condition clearly described?	Were adverse events (harms) or unanticipated events identified and described?	Does the case report provide takeaway lessons?	Overall appraisal	Risk of bias	Methodological quality assessment tool
CMR17	Severini et al.,	1998-2003	2005	Ghana, Senegal, Nigeria, Côte D’Avoire, Niger, Kenya, Mali, Democratic Republic of the Congo, Guinea Bissau, Cameroon, Mozambique, Benin, Zambia, Burkina Faso, Central African Republic, Madagascar, Sierra Leone, Rwanda, Burundi, Tanzania, Republic of South Africa	120	4-58 years	Case reports	Nested PCR, Semi-nested and DNA sequencing method	100	Pfcrt	C72S	Yes	Yes	Yes	Yes	Not applicable	Not applicable	Not applicable	Yes	Include	Low	JBI critical appraisal checklist for case reports
											M74I
											N75E
											K76T
											A220S
CMR25	Witkowski et al.,	2005-2009	2010	Ivory Coast, Burkina Faso, Senegal, Guinea Conakry, Mali, Benin, Togo, Mauritania, Nigeria, Ghana, Liberia, Cameroon, Central Africa Republic, Gabon, Congo and Chad	131	Not mentioned	Case reports	Quantitative Real Time PCR	100	Pfmdr1	≤1 copy number	Yes	Yes	Yes	Yes	Not applicable	Not applicable	Not applicable	Yes	Include	Low	JBI critical appraisal checklist for case reports
CMR28_1	Gharbi et al.,	1996-2011	2013	Senegal, Mali, Ivory Coast and Cameroon	2874	0-94 years	Case reports	Nested PCR and RFLP	100	Pfmdr1	S108N	Yes	Yes	Yes	Yes	Not applicable	Not applicable	Not applicable	Yes	Include	Low	JBI critical appraisal checklist for case reports
CMR28_2	Gharbi et al.,	2001-2011	2013	Senegal, Mali, Ivory Coast and Cameroon	2874	0-94 years	Case reports	Nested PCR and RFLP	100	Pfcrt	K76T	Yes	Yes	Yes	Yes	Not applicable	Not applicable	Not applicable	Yes	Include	Low	JBI critical appraisal checklist for case reports
CMR38	Lu et al.,	2011-2014	2017	Cameroon and others	292	Data not available	Case reports	Nested PCR, RFLP and DNA sequencing method	100	Pfcrt	M74I	Yes	Yes	Yes	Yes	Not applicable	Not applicable	Not applicable	Yes	Include	Low	JBI critical appraisal checklist for case reports
											N75E
											K76T
											A220S
CMR44_1	Yao et al.,	2011-2016	2018	Cameron, other African and Southeast Asian countries	230	No data available	Case reports	Nested PCR and sequencing method	100	Pfcrt	C72S	Yes	Yes	Yes	Yes	Not applicable	Not applicable	Not applicable	Yes	Include	Low	JBI critical appraisal checklist for case reports
									100		V73K
									100		M74I
									100		N75E
									100		K76T
CMR44_2	Yao et al.,	2011-2016	2018	Cameron, other African and Southeast Asian countries	230	Data not available	Case reports	Nested PCR and sequencing method	85.7	Pfmdr1	N86Y	Yes	Yes	Yes	Yes	Not applicable	Not applicable	Not applicable	Yes	Include	Low	JBI critical appraisal checklist for case reports
									85.7		Y184F
CMR45_1	Zhang et al.,	2012-2016	2018	Cameroon and others African countries	433	33.3-50.7 years	Case reports	Nested PCR and sequencing method	100	Pfcrt	C72S	Yes	Yes	Yes	Yes	Not applicable	Not applicable	Not applicable	Yes	Include	Low	JBI critical appraisal checklist for case reports
											M74I
											N75K
											K76T
CMR45_2	Zhang et al.,	2012-2016	2018	Cameroon and others African countries	433	33.3-50.7 years	Case reports	Nested PCR and sequencing method	100	Pfmdr1	N86Y	Yes	Yes	Yes	Yes	Not applicable	Not applicable	Not applicable	Yes	Include	Low	JBI critical appraisal checklist for case reports
CMR45_3	Zhang et al.,	2012-2016	2018	Cameroon and others African countries	433	33.3-50.7 years	Case reports	Nested PCR and sequencing method	100	PfK13	L457S	Yes	Yes	Yes	Yes	Not applicable	Not applicable	Not applicable	Yes	Include	Low	JBI critical appraisal checklist for case reports
CMR47_1	Xu et al.,	2013-2016	2019	Nigeria, Ghana, Guinea, Equatorial Guinea, Cameroon, Angola, Mozambique	254	21-60 years	Case reports	Nested PCR and DNA sequencing metho	100	Pfdhfr	N51I	Yes	Yes	Yes	Yes	Not applicable	Not applicable	Not applicable	Yes	Include	Low	JBI critical appraisal checklist for case reports
											C59R
											S108N
CMR47_2	Xu et al.,	2013-2016	2019	Nigeria, Ghana, Guinea, Equatorial Guinea, Cameroon, Angola, Mozambique	254	21-60 years	Case reports	Nested PCR and DNA sequencing metho	100	Pfdhps	I431V	Yes	Yes	Yes	Yes	Not applicable	Not applicable	Not applicable	Yes	Include	Low	JBI critical appraisal checklist for case reports
											S436A/F
											A437G
											K540E
											A581G
											A613S
CMR48_1	Zhao et al .,	2016-2018	2019	Liberia, Sierra Leone, Mali, Ghana, Congo, Cameroon, Democratic Republic of Congo, Central African Republic	243	No data available	Case reports	Nested PCR and DNA sequencing method	100	Pfdhfr	N51I	Yes	Yes	Yes	Yes	Not applicable	Not applicable	Not applicable	Yes	Include	Low	JBI critical appraisal checklist for case reports
											C59R
											S108N
											I164L
CMR48_2	Zhao et al .,	2016-2018	2019	Liberia, Sierra Leone, Mali, Ghana, Congo, Cameroon, Democratic Republic of Congo, Central African Republic	243	No data available	Case reports	Nested PCR and DNA sequencing method	100	Pfdhps	I431V	Yes	Yes	Yes	Yes	Not applicable	Not applicable	Not applicable	Yes	Include	Low	JBI critical appraisal checklist for case reports
											S436A/F
											A437G
											K540E/N
											A581G
											A613S
Legend: Joanna Briggs Institute (JJI) Risk of Bias assessment for Case Reports are categorized as follows: low risk of bias (studies that met at least 75% of the quality criteria), moderate risk of bias (studies that met between 50% and 74% of the quality criteria) and high risk of bias (studies that met less than 49% of the quality criteria).
